# Supplementary material for: Knowledge-Based Analysis for Detecting Key Signaling Events from Time-Series Phosphoproteomics Data
Source: PLoS Comput Biol. 2015 Aug 7;11(8):e1004403. doi: 10.1371/journal.pcbi.1004403 (PMC4529189; doi:10.1371/journal.pcbi.1004403)
Supplement: S2 Table — (XLSX) [file pcbi.1004403.s004.xlsx]

## Sheet: hES cell differentiation
Cluster	Kinase	Pvalue	Supporting Substrates
Cluster3	CK2A1	0.00640838	HDAC1;421;|HDAC1;423;|SLK;348;|PPP1R2;121;|PPP1R2;122;|IGF2R;2409;
Cluster3	ERK1	2.12836e-06	MAP2K2;295;|NUP50;221;|CTTN;418;|NUP153;516;|NUP153;522;|ZC3HC1;358;|PXN;126;|PXN;130;|STMN1;25;
Cluster3	ERK2	2.12836e-06	NUP50;221;|CTTN;418;|NUP153;516;|NUP153;522;|ZC3HC1;358;|PXN;126;|PXN;130;|STMN1;25;|MAPK1;185;
Cluster5	CDK7	0.00298685	MCM2;4;|MCM2;5;|MCM2;7;|MCM2;13;|MCM2;27;
Cluster6	p90RSK	1.54519e-06	RPS6;235;|RPS6;236;|FLNA;2152;|EIF4B;422;|HMGN1;7;
Cluster6	p70S6K	2.61106e-06	NCBP1;22;|RPS6;235;|RPS6;236;|RPS6;240;|EIF4B;422;|NCBP1;21;
Cluster6	PKACA	6.78907e-05	RPS6;235;|RPS6;236;|RPS6;240;|FLNA;2152;|ARHGEF7;516;|STMN1;16;
Cluster7	CDK1	0.0162008	HMGCS1;495;|LMNA;390;|LMNA;392;|NSFL1C;140;|HMGA1;36;|PPP1R12A;473;|DUT;11;|HMGA1;53;
Cluster7	DNAPK	6.21848e-05	PRKDC;2612;|XRCC6;6;|PRKDC;2638;|PRKDC;2647;|PRKDC;2609;
Cluster7	ATM	7.36267e-06	PRKDC;2612;|KHSRP;274;|TP53BP1;1219;|PRKDC;2638;|PRKDC;2647;|PRKDC;2609;
Cluster9	PKCA	0.017328	HMGA1;44;|GJA1;372;|GJA1;373;|MARCKS;128;|MARCKS;132;|MARCKS;135;
Cluster9	CDK2	0.0269722	RPL12;38;|MTA2;435;|PAICS;27;|MARCKS;118;|MARCKS;131;|MARCKS;132;|MARCKS;134;|MARCKS;135;|MARCKS;26;|MARCKS;27;|ZC3HC1;394;|ZC3HC1;395;|GIGYF2;30;|MARCKS;133;
Cluster10	CDK2	0.0401645	HNRNPUL1;716;|HNRNPUL1;718;|ELAVL1;202;|MED1;1207;|NUFIP2;219;|NUFIP2;220;|HIST1H1E;18;|MED1;1215;

## Sheet: insulin activation
Cluster	Kinase	Pvalue	Supporting Substrates
Cluster2	PKACa	0.00257898	GSK3B;9;|PRKAA1;496;|BAD;136;|GSK3A;21;|VIM;39;
Cluster2	Akt1	4.83848e-07	GSK3B;9;|TSC2;981;|TSC2;939;|PRKAA1;496;|BRF1;92;|BAD;136;|GSK3A;21;|VIM;39;|TSC2;1466;
Cluster7	mTOR	0.00574741	RPS6KB1;427;|IRS1;632;|EIF4EBP1;64;|MAF1;60;|TBC1D10B;693;|APRF;727;|FRAP;2481;|GRB10;503;
Cluster7	ERK2	0.017462	AHNAK;4890;|AHNAK;217;|WIZ;1016;|EIF4EBP1;64;|DNCLI1;516;|RPS6KA1;359;|DOCK1;1772;|SNX2;104;|GIGYF2;30;
Cluster9	Akt1	0.0151726	EIF4B;422;|AKT1;473;|ACLY;455;|EDC3;161;|METTL1;21;|TSC2;1130;
Cluster9	mTOR	0.0187097	MAF1;75;|AKT1;473;|EIF4EBP1;44;|PATL1;184;|RAPTOR;863;|MAF1;68;
Cluster17	ERK2	0.000389991	PDXDC1;691;|RPS6KB1;444;|AKAP12;273;|STK10;950;|AHNAK;2985;|NIPA;353;|PXN;83;|AHNAK;4879;|CTTN;418;|RPS6KA1;363;
Cluster17	ERK1	0.00346521	RPS6KB1;444;|NIPA;353;|PXN;83;|CTTN;418;|RPS6KA1;363;
